# Supplementary material for: Increased default mode network activation in depression and social anxiety during upward social comparison
Source: Soc Cogn Affect Neurosci. 2025 Jan 30;20(1):nsaf012. doi: 10.1093/scan/nsaf012 (PMC11792650; doi:10.1093/scan/nsaf012)
Supplement: nsaf012_Supp [file nsaf012_supp.zip]

Archive with 1 entries (1 files):
- scan-24-181-File006.docx
